# Supplementary material for: Efficacy and Safety of Combined Treatment with Traditional Herbal Medicine and Western Medicine for Children with Pertussis-like Syndrome: Systematic Review and Meta-Analysis
Source: Healthcare (Basel). 2025 May 13;13(10):1131. doi: 10.3390/healthcare13101131 (PMC12111028; doi:10.3390/healthcare13101131)
Supplement: Supplementary file 1 [file healthcare-13-01131-s001.zip]

Archive with 6 entries (6 files):
- Supplementary Table S1. PRISMA 2020 Checklist.pdf
- Supplementary Table S2. Search strategy used in each database.pdf
- Supplementary Table S3. Frequency of herb.pdf
- Supplementary Table S4. Conventional treatments.pdf
- Supplementary Table S5. outcomes and p value.pdf
- Supplementary Table S6. Sensitivity analysis for TER.pdf
